# Supplementary material for: Gastrointestinal Nematode Control in Lithuanian Sheep Farms: Insights from a Questionnaire Survey
Source: Animals (Basel). 2025 May 24;15(11):1542. doi: 10.3390/ani15111542 (PMC12153651; doi:10.3390/ani15111542)
Supplement: Supplementary file 1 [file animals-15-01542-s001.zip]

Archive with 1 entries (1 files):
- animals-3647400-supplementary.pdf
